# Supplementary material for: Enhancement of Radiosurgical Treatment Outcome Prediction Using MRI Radiomics in Patients with Non-Small Cell Lung Cancer Brain Metastases
Source: Cancers (Basel). 2021 Aug 10;13(16):4030. doi: 10.3390/cancers13164030 (PMC8392266; doi:10.3390/cancers13164030)
Supplement: Supplementary file 1 [file cancers-13-04030-s001.zip]

Archive with 1 entries (1 files):
- cancers-1236038-supplementary.pdf
